# Supplementary material for: Peat cutaway properties define after-use options and capacity for climate regulation
Source: Environ Manage. 2026 Apr 21;76(5):163. doi: 10.1007/s00267-026-02446-9 (PMC13099709; doi:10.1007/s00267-026-02446-9)
Supplement: Supplementary file 1 — Suppl_S1_PeatCutawayProperties [file 267_2026_2446_MOESM1_ESM.xlsx]

## Sheet: readme
Supplementary Material S1
Maanavilja et al. 2026: Peat cutaway properties define after-use options and capacity for climate regulation
GHGs	Compiled greenhouse gas fluxes from post-extraction land use types other than afforestation
climate_impacts	Climate warming or cooling impact of the land use types, expressed as constant annual emissions over 16 and 100-year timeframes, calculated using the REFUGE4 model (Lindroos 2023)
afforestation	Greenhouse gas flux estimates from afforestation, comprising carbon uptake by trees during the rotation period, loss of tree carbon due to felling, and greenhouse gas balance of the soil
peatland restoration	Description of the calculation method and references
open-water wetland	Description of the calculation method and references
agriculture	Description of the calculation method and references
paludiculture	Description of the calculation method and references
vegetated surface	Description of the calculation method and references
peat depths agri	Peat depth values for each pixel in agricultural use at Kampinneva and Ohraneva under scenarios (c) food production and (e) peat-replacing biomass production
Abbreviations
GHG	greenhouse gas
Phalaris	reed canary grass, Phalaris arundinacea
WT	water table level

## Sheet: GHGs
broad land use	value type	land use type	peat remaining	years since start	gas	emission(pos)/sequestration(neg) t C or N /ha/yr		emission(pos)/sequestration(neg) t gas/year		source
peatland restoration with Sphanum transfer	estimate	Sphagnum	yes	1	CO2	5.04	t C ha-1 yr-1	18.48	t GAS ha-1 yr-1	Nugent et al. 2019 Table 1
peatland restoration with Sphanum transfer	estimate	Sphagnum	yes	2	CO2	1.0665	t C ha-1 yr-1	3.9105	t GAS ha-1 yr-1	Järveoja et al. 2016a
peatland restoration with Sphanum transfer	estimate	Sphagnum	yes	4	CO2	1.45	t C ha-1 yr-1	5.31667	t GAS ha-1 yr-1	Nugent et al. 2019 Table 1
peatland restoration with Sphanum transfer	estimate	Sphagnum	yes	10	CO2	-0.51133	t C ha-1 yr-1	-1.87488	t GAS ha-1 yr-1	Kivimäki et al. 2008, Purre et al. 2019
peatland restoration with Sphanum transfer	estimate	Sphagnum	yes	15	CO2	-0.9	t C ha-1 yr-1	-3.3	t GAS ha-1 yr-1	Nugent et al. 2019 Table 1
peatland restoration with Sphanum transfer	estimate	Sphagnum	yes	30	CO2	-0.73	t C ha-1 yr-1	-2.67667	t GAS ha-1 yr-1	Nugent et al. 2019 Table 1
peatland restoration with Sphanum transfer	estimate	Sphagnum	yes	1	CH4	0.011	t C ha-1 yr-1	0.014696	t GAS ha-1 yr-1	Nugent et al. 2019 Table 1
peatland restoration with Sphanum transfer	estimate	Sphagnum	yes	4	CH4	0.043	t C ha-1 yr-1	0.057448	t GAS ha-1 yr-1	Nugent et al. 2019 Table 1
peatland restoration with Sphanum transfer	estimate	Sphagnum	yes	15	CH4	0.044	t C ha-1 yr-1	0.058784	t GAS ha-1 yr-1	Nugent et al. 2019 Table 1
peatland restoration with Sphanum transfer	estimate	Sphagnum	yes	30	CH4	0.06	t C ha-1 yr-1	0.08016	t GAS ha-1 yr-1	Nugent et al. 2019 Table 1
open-water wetland	estimate	littoral zone	yes	1	CO2	0.278	t C ha-1 yr-1	1.01933	t GAS ha-1 yr-1	Tuittila et al. 1999, respiration for the calculation of annual estimate derived from nonvegetated
open-water wetland	estimate	littoral zone	yes	2	CO2	-0.004	t C ha-1 yr-1	-0.0146667	t GAS ha-1 yr-1	Tuittila et al. 1999, respiration for the calculation of annual estimate derived from nonvegetated
open-water wetland	estimate	littoral zone	yes	3	CO2	-0.513	t C ha-1 yr-1	-1.881	t GAS ha-1 yr-1	Tuittila et al. 1999, respiration for the calculation of annual estimate derived from nonvegetated
open-water wetland	estimate	littoral zone	yes	20	CO2	-0.735	t C ha-1 yr-1	-2.695	t GAS ha-1 yr-1	Wilson et al. 2016, Soini et al. 2010, Franz et al. 2016, Renou-Wilson et al. 2019, Minke et al. 2016, Yli-Petäys et al. 2007, van den Berg et al. 2016, Strachan et al. 2015, Brix et al. 2001
open-water wetland	estimate	littoral zone	yes	50	CO2	-0.735	t C ha-1 yr-1	-2.695	t GAS ha-1 yr-1	Wilson et al. 2016, Soini et al. 2010, Franz et al. 2016, Renou-Wilson et al. 2019, 2009, Minke et al. 2016, Yli-Petäys et al. 2007, van den Berg et al. 2016, Strachan et al. 2015, Brix et al. 2001
open-water wetland	estimate	littoral zone	yes	1	CH4	0.002925	t C ha-1 yr-1	0.0039078	t GAS ha-1 yr-1	Tuittila et al. 2000
open-water wetland	estimate	littoral zone	yes	2	CH4	0.0054	t C ha-1 yr-1	0.0072144	t GAS ha-1 yr-1	Tuittila et al. 2000
open-water wetland	estimate	littoral zone	yes	3	CH4	0.00975	t C ha-1 yr-1	0.013026	t GAS ha-1 yr-1	Tuittila et al. 2000
open-water wetland	estimate	littoral zone	yes	10	CH4	0.0796667	t C ha-1 yr-1	0.106435	t GAS ha-1 yr-1	Wilson et al. 2016, Franz et al. 2016, Renou-Wilson et al. 2019
open-water wetland	estimate	littoral zone	yes	20	CH4	0.255	t C ha-1 yr-1	0.34068	t GAS ha-1 yr-1	Wilson et al. 2009, Minke et al. 2016
open-water wetland	estimate	littoral zone	yes	50	CH4	0.2985	t C ha-1 yr-1	0.398796	t GAS ha-1 yr-1	Yli-Petäys et al. 2007, Kankaala et al. 2004, van den Berg et al. 2016, Strachan et al. 2015, Brix et al. 2001, Juutinen et al. 2003
open-water wetland	estimate	open water	either	0	CO2	0.573786	t C ha-1 yr-1	2.10388	t GAS ha-1 yr-1	Holgerson & Raymond 2016
open-water wetland	estimate	open water	either	50	CO2	0.573786	t C ha-1 yr-1	2.10388	t GAS ha-1 yr-1	Holgerson & Raymond 2016
open-water wetland	estimate	open water	either	0	CH4	0.022066	t C ha-1 yr-1	0.0294802	t GAS ha-1 yr-1	Juutinen et al. 2009, Pelletier et al. 2013, Holgerson & Raymond 2016
open-water wetland	estimate	open water	either	50	CH4	0.022066	t C ha-1 yr-1	0.0294802	t GAS ha-1 yr-1	Juutinen et al. 2009, Pelletier et al. 2013, Holgerson & Raymond 2016
agriculture	estimate	grass	yes		CO2	5.7	t C ha-1 yr-1	20.9	t GAS ha-1 yr-1	2013 IPCC Wetlands Supplement, Table 2.1 Grassland, drained, boreal. Grønlund et al., 2006; Kreshtapova & Maslov, 2004; Lohila et al.,2004; Maljanen et al., 2001a, 2004; Nykänen et al., 1995; Shurpali et al., 2009.
agriculture	estimate	grass	yes		N2O	0.0095	t N2O-N ha-1 yr-1	0.0149259	t GAS ha-1 yr-1	2013 IPCC Wetlands Supplement , Table 2.5 Grassland, drained, boreal. Grønlund et al., 2006; Hyvönen et al., 2009; Jaakkola, 1985; Maljanen et al.,2001b, 2003a, 2004, 2009, 2010b; Nykänen et al., 1995; Regina et al., 1996, 2004
agriculture	estimate	Phalaris arundinacea	yes		CO2	1.1994	t C ha-1 yr-1	4.39782	t GAS ha-1 yr-1	Hyvönen 2015, Järveoja et al. 2016b
agriculture	estimate	grass, renewal year (used for Phalaris arundinacea)	yes		CO2	2.1	t C ha-1 yr-1	7.7	t GAS ha-1 yr-1	Lohila et al. 2004
agriculture	estimate	Phalaris arundinacea	yes		CH4	0.000540614	t C ha-1 yr-1	0.000722261	t GAS ha-1 yr-1	Hyvönen 2015, Järveoja et al. 2016b; Mander et al. 2011
agriculture	estimate	Phalaris arundinacea	yes		N2O	0.000824069	t N2O-N ha-1 yr-1	0.00129473	t GAS ha-1 yr-1	Hyvönen et al. 2015, Mander et al. 2011
agriculture	estimate	Phalaris arundinacea dry temperate agricultural	yes		CO2	6.69	t C ha-1 yr-1	24.53	t GAS ha-1 yr-1	Kandel et al. 2013
paludiculture	estimate	Phalaris arundinacea paludiculture	yes		CO2	0.626796	t C ha-1 yr-1	2.29825	t GAS ha-1 yr-1	Karki et al. 2016 -10 cm, Karki et al. 2019, control & semi-flooded, Nielsen et al. 2024a, Nielsen et al. 2024b, Bockermann et al. 2025
paludiculture	estimate	Phalaris arundinacea paludiculture	yes		CH4	0.0490091	t C ha-1 yr-1	0.0654762	t GAS ha-1 yr-1	Karki et al. 2016 -10 cm, Kandel et al. 2020, control & semi-flooded, Nielsen et al. 2024a, Nielsen et al. 2024b, Bockermann et al. 2025
paludiculture	estimate	Phalaris arundinacea paludiculture	yes		N2O	0.0015	t N2O-N ha-1 yr-1	0.00235671	t GAS ha-1 yr-1	Kandel et al. 2019, Nielsen et al. 2024a, Nielsen et al. 2024b, Bockermann et al. 2025
paludiculture	estimate	Typha paludiculture	yes		CO2	-1.80758	t C ha-1 yr-1	-6.62778	t GAS ha-1 yr-1	Günther et al. 2014, van den Berg et al. 2024, Bockermann et al. 2025
paludiculture	estimate	Typha paludiculture	yes		CH4	0.226113	t C ha-1 yr-1	0.302087	t GAS ha-1 yr-1	Günther et al. 2014, van den Berg et al. 2024, Bockermann et al. 2025
paludiculture	estimate	Typha paludiculture	yes		N2O	0.0002	t N2O-N ha-1 yr-1	0.000314229	t GAS ha-1 yr-1	Bockermann et al. 2025
vegetated	estimate	vegetated	yes		CO2	1.56383	t C ha-1 yr-1	5.73403	t GAS ha-1 yr-1	Tuittila et al. 1999, Järveoja et al. 2016b
vegetated	estimate	vegetated	yes		CH4	0.00181929	t C ha-1 yr-1	0.00243057	t GAS ha-1 yr-1	Tuittila et al. 2000, Järveoja et al. 2016b
peatland restoration with Sphanum transfer	range	Sphagnum 95ci low	yes	1	CO2	2.91	t C ha-1 yr-1	10.67	t GAS ha-1 yr-1	Nugent et al. 2019 Table 1
peatland restoration with Sphanum transfer	range	Sphagnum 95ci low	yes	4	CO2	-0.12	t C ha-1 yr-1	-0.44	t GAS ha-1 yr-1	Nugent et al. 2019 Table 1
peatland restoration with Sphanum transfer	range	Sphagnum 95ci low	yes	15	CO2	-1.1	t C ha-1 yr-1	-4.03333	t GAS ha-1 yr-1	Nugent et al. 2019 Table 1
peatland restoration with Sphanum transfer	range	Sphagnum 95ci low	yes	30	CO2	-1.36	t C ha-1 yr-1	-4.98667	t GAS ha-1 yr-1	Nugent et al. 2019 Table 1
peatland restoration with Sphanum transfer	range	Sphagnum 95ci low	yes	1	CH4	0.005	t C ha-1 yr-1	0.00668	t GAS ha-1 yr-1	Nugent et al. 2019 Table 1
peatland restoration with Sphanum transfer	range	Sphagnum 95ci low	yes	4	CH4	0.007	t C ha-1 yr-1	0.009352	t GAS ha-1 yr-1	Nugent et al. 2019 Table 1
peatland restoration with Sphanum transfer	range	Sphagnum 95ci low	yes	15	CH4	0.042	t C ha-1 yr-1	0.056112	t GAS ha-1 yr-1	Nugent et al. 2019 Table 1
peatland restoration with Sphanum transfer	range	Sphagnum 95ci low	yes	30	CH4	0.02	t C ha-1 yr-1	0.02672	t GAS ha-1 yr-1	Nugent et al. 2019 Table 1
peatland restoration with Sphanum transfer	range	Sphagnum 95 ci high	yes	1	CO2	7.17	t C ha-1 yr-1	26.29	t GAS ha-1 yr-1	Nugent et al. 2019 Table 1
peatland restoration with Sphanum transfer	range	Sphagnum 95 ci high	yes	4	CO2	3.02	t C ha-1 yr-1	11.0733	t GAS ha-1 yr-1	Nugent et al. 2019 Table 1
peatland restoration with Sphanum transfer	range	Sphagnum 95 ci high	yes	15	CO2	0.69	t C ha-1 yr-1	2.53	t GAS ha-1 yr-1	Nugent et al. 2019 Table 1
peatland restoration with Sphanum transfer	range	Sphagnum 95 ci high	yes	30	CO2	-0.09	t C ha-1 yr-1	-0.33	t GAS ha-1 yr-1	Nugent et al. 2019 Table 1
peatland restoration with Sphanum transfer	range	Sphagnum 95 ci high	yes	1	CH4	0.017	t C ha-1 yr-1	0.022712	t GAS ha-1 yr-1	Nugent et al. 2019 Table 1
peatland restoration with Sphanum transfer	range	Sphagnum 95 ci high	yes	4	CH4	0.079	t C ha-1 yr-1	0.105544	t GAS ha-1 yr-1	Nugent et al. 2019 Table 1
peatland restoration with Sphanum transfer	range	Sphagnum 95 ci high	yes	15	CH4	0.045	t C ha-1 yr-1	0.06012	t GAS ha-1 yr-1	Nugent et al. 2019 Table 1
peatland restoration with Sphanum transfer	range	Sphagnum 95 ci high	yes	30	CH4	0.1	t C ha-1 yr-1	0.1336	t GAS ha-1 yr-1	Nugent et al. 2019 Table 1
open-water wetland	range	littoral zone low	yes	10	CO2	-1.04	t C ha-1 yr-1	-3.81333	t GAS ha-1 yr-1	Wilson et al. 2016
open-water wetland	range	littoral zone low	yes	10	CH4	0.09	t C ha-1 yr-1	0.12024	t GAS ha-1 yr-1	Wilson et al. 2016
open-water wetland	range	littoral zone low	yes	20-50	CO2	-2.44	t C ha-1 yr-1	-8.94667	t GAS ha-1 yr-1	van den Berg et al. 2016
open-water wetland	range	littoral zone low	yes	20-50	CH4	0.23	t C ha-1 yr-1	0.30728	t GAS ha-1 yr-1	van den Berg et al. 2016
open-water wetland	range	littoral zone high	yes	10	CO2	2.04627	t C ha-1 yr-1	7.503	t GAS ha-1 yr-1	Franz et al. 2016
open-water wetland	range	littoral zone high	yes	10	CH4	0.099	t C ha-1 yr-1	0.132264	t GAS ha-1 yr-1	Franz et al. 2016
open-water wetland	range	littoral zone high	yes	20-50	CO2	-2.24	t C ha-1 yr-1	-8.21333	t GAS ha-1 yr-1	Strachan et al. 2015
open-water wetland	range	littoral zone high	yes	20-50	CH4	1.27	t C ha-1 yr-1	1.69672	t GAS ha-1 yr-1	Strachan et al. 2015
agriculture	range	grass 95ci low	yes		CO2	2.9	t C ha-1 yr-1	10.6333	t GAS ha-1 yr-1	2013 IPCC Wetlands Supplement, Table 2.1 Grassland, drained, boreal. Grønlund et al., 2006; Kreshtapova & Maslov, 2004; Lohila et al.,2004; Maljanen et al., 2001a, 2004; Nykänen et al., 1995; Shurpali et al., 2009.
agriculture	range	grass 95ci low	yes		N2O	0.0046	t N2O-N ha-1 yr-1	0.00722726	t GAS ha-1 yr-1	2013 IPCC Wetlands Supplement , Table 2.5 Grassland, drained, boreal. Grønlund et al., 2006; Hyvönen et al., 2009; Jaakkola, 1985; Maljanen et al.,2001b, 2003a, 2004, 2009, 2010b; Nykänen et al., 1995; Regina et al., 1996, 2004
agriculture	range	grass 95ci high	yes		CO2	8.6	t C ha-1 yr-1	31.5333	t GAS ha-1 yr-1	2013 IPCC Wetlands Supplement, Table 2.1 Grassland, drained, boreal. Grønlund et al., 2006; Kreshtapova & Maslov, 2004; Lohila et al.,2004; Maljanen et al., 2001a, 2004; Nykänen et al., 1995; Shurpali et al., 2009.
agriculture	range	grass 95ci high	yes		N2O	0.014	t N2O-N ha-1 yr-1	0.021996	t GAS ha-1 yr-1	2013 IPCC Wetlands Supplement , Table 2.5 Grassland, drained, boreal. Grønlund et al., 2006; Hyvönen et al., 2009; Jaakkola, 1985; Maljanen et al.,2001b, 2003a, 2004, 2009, 2010b; Nykänen et al., 1995; Regina et al., 1996, 2004
agriculture	range	Phalaris arundinacea low	yes		CO2	0.325	t C ha-1 yr-1	1.19167	t GAS ha-1 yr-1	Hyvönen et al. 2015
agriculture	range	Phalaris arundinacea low	yes		CH4	0.000149701	t C ha-1 yr-1	0.0002	t GAS ha-1 yr-1	Mander et al. 2011
agriculture	range	Phalaris arundinacea low	yes		N2O	-6.40751e-06	t N2O-N ha-1 yr-1	-1.00671e-05	t GAS ha-1 yr-1	Mander et al. 2011
agriculture	range	Phalaris arundinacea high	yes		CO2	2.07381	t C ha-1 yr-1	7.60397	t GAS ha-1 yr-1	Järveoja et al. 2016b
agriculture	range	Phalaris arundinacea high	yes		CH4	0.001275	t C ha-1 yr-1	0.0017034	t GAS ha-1 yr-1	Hyvönen et al. 2015
agriculture	range	Phalaris arundinacea high	yes		N2O	0.00165455	t N2O-N ha-1 yr-1	0.00259953	t GAS ha-1 yr-1	Hyvönen et al. 2015
paludiculture	range	Phalaris arundinacea paludiculture low 16yr timeframe	yes		CO2	-0.74	t C ha-1 yr-1	-2.71333	t GAS ha-1 yr-1	Bockermann et al. 2025, moderately rewetted
paludiculture	range	Phalaris arundinacea paludiculture low 16yr timeframe	yes		CH4	0.022425	t C ha-1 yr-1	0.0299598	t GAS ha-1 yr-1	Bockermann et al. 2025, moderately rewetted
paludiculture	range	Phalaris arundinacea paludiculture low 16yr timeframe	yes		N2O	0.0015	t N2O-N ha-1 yr-1	0.00235671	t GAS ha-1 yr-1	Bockermann et al. 2025, moderately rewetted
paludiculture	range	Phalaris arundinacea paludiculture low 100 yr timeframe	yes		CO2	-5.5	t C ha-1 yr-1	-20.1667	t GAS ha-1 yr-1	Bockermann et al. 2025, rewetted
paludiculture	range	Phalaris arundinacea paludiculture low 100 yr timeframe	yes		CH4	0.202875	t C ha-1 yr-1	0.271041	t GAS ha-1 yr-1	Bockermann et al. 2025, rewetted
paludiculture	range	Phalaris arundinacea paludiculture low 100 yr timeframe	yes		N2O	0.0002	t N2O-N ha-1 yr-1	0.000314229	t GAS ha-1 yr-1	Bockermann et al. 2025, rewetted
paludiculture	range	Phalaris arundinacea paludiculture high 16 yr timeframe	yes		CO2	1.965	t C ha-1 yr-1	7.205	t GAS ha-1 yr-1	Karki et al. 2019, semi-flooded
paludiculture	range	Phalaris arundinacea paludiculture high 16yr timeframe	yes		CH4	0.39	t C ha-1 yr-1	0.52104	t GAS ha-1 yr-1	Kandel et al. 2020, semi-flooded
paludiculture	range	Phalaris arundinacea paludiculture high 16 yr timeframe	yes		N2O	0.0050438	t N2O-N ha-1 yr-1	0.00792453	t GAS ha-1 yr-1	Kandel et al. 2019, semi-flooded
paludiculture	range	Phalaris arundinacea paludiculture high 100yr timeframe	yes		CO2	8.54	t C ha-1 yr-1	31.3133	t GAS ha-1 yr-1	Nielsen et al. 2024a
paludiculture	range	Phalaris arundinacea paludiculture high 100yr timeframe	yes		CH4	0.0490091	t C ha-1 yr-1	0.0654762	t GAS ha-1 yr-1	Nielsen et al. 2024a
paludiculture	range	Phalaris arundinacea paludiculture high 100yr timeframe	yes		N2O	0.0132099	t N2O-N ha-1 yr-1	0.0207547	t GAS ha-1 yr-1	Nielsen et al. 2024a
paludiculture	range	Typha low	yes		CO2	3.35	t C ha-1 yr-1	12.2833	t GAS ha-1 yr-1	Günther et al. 2014
paludiculture	range	Typha low	yes		CH4	0.02	t C ha-1 yr-1	0.02672	t GAS ha-1 yr-1	Günther et al. 2014
paludiculture	range	Typha high	yes		CO2	-3.27273	t C ha-1 yr-1	-12	t GAS ha-1 yr-1	van den Berg et al. 2024
paludiculture	range	Typha high	yes		CH4	0.455464	t C ha-1 yr-1	0.6085	t GAS ha-1 yr-1	van den Berg et al. 2024
vegetated	range	vegetated low	yes		CO2	1.01575	t C ha-1 yr-1	3.72442	t GAS ha-1 yr-1	Tuittila et al. 1999 control, Eriophorum vaginatum
vegetated	range	vegetated high	yes		CO2	2.1119	t C ha-1 yr-1	7.74365	t GAS ha-1 yr-1	Järveoja et al. 2016b unfertilized reed canary grass
vegetated	range	vegetated low	yes		CH4	0.00341	t C ha-1 yr-1	0.00455576	t GAS ha-1 yr-1	Tuittila et al. 1999 control, Eriophorum vaginatum
vegetated	range	vegetated high	yes		CH4	0.000228571	t C ha-1 yr-1	0.000305371	t GAS ha-1 yr-1	Järveoja et al. 2016b unfertilized reed canary grass

## Sheet: climate_impacts
Climate warming (positive values) or cooling (negative values) impact, expressed as constant annual emissions over 16 and 100-year timeframes, calculated using the REFUGE4 model (Lindroos 2023)
t CO2-eq-ha-1 yr -1	16yr	100yr	min16yr	max16yr	min100yr	max100yr	notes
Afforestation (pine)	-0.323684	-0.91372	-5.01323	7.36349	-5.77301	6.9354
Afforestation (short rotation birch)	-4.94627	-1.30129	-9.63871	2.74514	-6.16344	6.54962
Peatland restoration	9.16323	2.7396	3.3939	20.3782	-1.88363	9.80445
Open-water wetland (60% open water, 40% littoral)	5.46288	8.99268	4.82003	10.4652	4.40837	34.6854	In calculating the climate warming effect, we considered littoral zone to constitute a relative area of 40% of the wetland.To calculate and present the variation in the climate effect, we used the range of emissions reported for the littoral zone across the different studies, while the open-water emissions were kept constant.
Grass, thick peat	24.9668	26.0427	12.5951	37.5036	13.1163	39.0881
Grass, 20 cm peat layer	24.9668	13.3708	12.5951	37.5036	8.35569	14.5701
Phalaris, thick peat	5.00633	5.09421	1.51413	8.49397	1.73548	8.60364
Phalaris, 20 cm peat layer	5.00633	5.09421	1.50973	8.26733	1.7173	8.00717
Vegetated, thick peat	5.80776	5.69181	4.21018	7.39745	3.99294	7.38278
Phalaris thick peat agri	24.7722	24.7885
Phalaris paludiculture	10.3696	7.73132	1.62841	65.2322	-1.62236	40.225
Typha paludiculture	25.8409	11.4599	10.288	53.2311	-1.62236	24.2171
Reference
Lindroos, T.J. 2023. REFUGE4 - A simplified climate model. Version 4.3., 27 Oct 2023. https://zenodo.org/records/10023880
Background scenario T5 - SSP2-4.5

## Sheet: afforestation
Afforestation
The greenhouse gas fluxes from afforestation comprise the carbon dioxide uptake by the trees during the rotation period, the loss of tree carbon due to felling, and the greenhouse gas balance of the soil.
We used two silvicultural options for the tree stand. The first, timber production with Scots pine, assumed a 60-year rotation period with thinning at year 30 (Aro & Kaunisto 2003; Aro et al. 2016; Aro et al. 2020). The pine stands were fertilized at the beginning of the rotation period with PK-fertilizer, followed by refertilization with PK after 11 growing seasons and with PKB after 32 growing …
Soil CO2, CH4 and N20 emission values were derived from the review and synthesis article by Jauhiainen et al. (2023), which compiles measurement data from sites in Finland. The soil CO2 emissions were calculated as the sum of litter production and decomposition from the tree stand and surface vegetation, and the heterotrophic respiration of the underlying soil.
To report uncertainty in the estimates, we calculated the climate effect using the minimum and maximum values reported by Jauhiainen et al. (2023).
Soil emissions Jauhiainen et al. 2023 Biogeosciences							C sequestered by growing tree biomass, Aro & Kaunisto 2003; Aro et al. 2016; Hytönen & Aro 2012; Hytönen et al. 2018
g m-2yr-1	average	min	max						Mg CO2 ha-1yr-1	Mg CO2 ha-1yr-1
CO2	-80	-480	620				year/age		Short-rotation downy birch, wood ash-fertilized	Scots pine, conventional PK1975+PKB1996 (1654)
CH4	-0.037	-0.055	-0.009				1	1	-1.913	0
N2O	0.347	0.1	0.59				2		-1.913	-0.0422474		References
							3		-1.913	-0.0844948		Aro, L. & Kaunisto, S. 2003. Jatkolannoituksen ja kasvatustiheyden vaikutus nuorten mäntymetsiköiden ravinnetilaan sekä puuston ja juuriston kehitykseen paksuturpeisella suonpohjalla. [Effects of supplementary fertilization and stand density on the nutrient status, tree growth, and root development of young Scots pine stands on deep-peat cutaway peatlands.] Suo 54(2), 49–68. http://www.suo.fi/pdf…
t ha-1yr-1							4		-1.913	-0.126742		Aro, L., Hotanen, J.-P. & Nousiainen, H. 2016. Suonpohjan viljavuuden arviointi turveanalyysin, kasvillisuuskuvauksen ja puuston kasvun perusteella [Assessment of the fertility of a cutaway peatland based on peat analysis, vegetation description, and tree growth]. Suo 67(1), 7–10.
CO2	-0.8	-4.8	6.2				5	5	-4.02453	-0.16899		Hytönen, J. & Aro, L. 2012. Biomass and nutrition of naturally regenerated and coppiced birch on cutaway peatland during 37 years. Silva Fennica 46(3), 377–394. https://doi.org/10.14214/sf.48
CH4	-0.00037	-0.00055	-9e-05				6		-4.02453	-0.211237		Hytönen, J., Aro, L., & Jylhä, P. 2018. Biomass production and carbon sequestration of dense downy birch stands on cutaway peatlands. Scandinavian Journal of Forest Research, 33(8), 764–771. http://dx.doi.org/10.1080/02827581.2018.1500636
N2O	0.00347	0.001	0.0059				7		-4.02453	-0.253485
							8		-4.02453	-0.295732
emission positive, sequestration negative							9		-4.02453	-0.337979
							10	10	-12.0084	-0.380227
Reference							11		-12.0084	-0.715413
Jauhiainen, J., Heikkinen, J., Clarke, N., He, H., Dalsgaard, L., Minkkinen, K., Ojanen, P., Vesterdal, L., Alm, J., Butlers, A., Callesen, I., Jordan, S., Lohila, A., Mander, Ü, Óskarsson, H., Sigurdsson, B.D., Søgaard, G., Soosaar, K., Kasimir, Å., Bjarnadottir, B., Lazdins, A. & Laiho, R. 2023. Reviews and syntheses: Greenhouse gas emissions from drained organic forest soils – synthesizing dat…							12		-12.0084	-0.923857
							13		-12.0084	-1.66755
							14		-12.0084	-2.62388
							15	15	-16.5117	-3.63782
							16		-16.5117	-5.10949
							17		-16.5117	-7.05776
							18		-16.5117	-7.26935
							19		-16.5117	-7.37933
							20	20	-15.6369	-7.82136
							21		-15.6369	-8.38489
							22		-15.6369	-7.89259
							23		-15.6369	-7.56578
							24		-15.6369	-8.41631
							25	25	250.473	23.4434
							26		-1.913	-7.50188
							27		-1.913	-7.89782
							28		-1.913	-10.0367
							29		-1.913	-10.2232
							30		-4.02453	-8.94319
							31		-4.02453	-7.49141
							32		-4.02453	-9.56328
							33		-4.02453	-7.35105
							34		-4.02453	-7.01272
							35		-12.0084	-12.6878
							36		-12.0084	-12.6878
							37		-12.0084	-12.6878
							38		-12.0084	-12.6878
							39		-12.0084	-12.6878
							40		-16.5117	-12.6878
							41		-16.5117	-12.6878
							42		-16.5117	-12.6878
							43		-16.5117	-9.33284
							44		-16.5117	-9.33284
							45		-15.6369	-9.33284
							46		-15.6369	-9.33284
							47		-15.6369	-9.33284
							48		-15.6369	-9.33284
							49		-15.6369	-9.33284
							50		250.473	-9.33284
							51		-1.913	-9.33284
							52		-1.913	-9.33284
							53		-1.913	-9.33284
							54		-1.913	-9.33284
							55		-4.02453	-9.33284
							56		-4.02453	-9.33284
							57		-4.02453	-9.33284
							58		-4.02453	-9.33284
							59		-4.02453	-9.33284
							60		-12.0084	-9.33284
							61		-12.0084	493.093
							62		-12.0084	0
							63		-12.0084	-0.0422474
							64		-12.0084	-0.0844948
							65		-16.5117	-0.126742
							66		-16.5117	-0.16899
							67		-16.5117	-0.211237
							68		-16.5117	-0.253485
							69		-16.5117	-0.295732
							70		-15.6369	-0.337979
							71		-15.6369	-0.380227
							72		-15.6369	-0.715413
							73		-15.6369	-0.923857
							74		-15.6369	-1.66755
							75		250.473	-2.62388
							76			-3.63782
							77			-5.10949
							78			-7.05776
							79			-7.26935
							80			-7.37933
							81			-7.82136
							82			-8.38489
							83			-7.89259
							84			-7.56578
							85			-8.41631
							86			23.4434
							87			-7.50188
							88			-7.89782
							89			-10.0367
							90			-10.2232
							91			-8.94319
							92			-7.49141
							93			-9.56328
							94			-7.35105
							95			-7.01272
							96			-12.6878
							97			-12.6878
							98			-12.6878
							99			-12.6878
							100			-12.6878

## Sheet: peatland restoration
Peatland restoration
For the climate impact of peatland restoration, we used modelled emission values from a study based on long-term field measurements at two former peat extraction sites in Canada (Nugent et al. 2019), supplemented with greenhouse gas flux values measured in Estonia (Järveoja et al. 2016a; Purre et al. 2019) and Finland (Kivimäki et al. 2008). At the Canadian and Estonian sites, the moss layer tran…
References
Järveoja, J., Peichl, M., Maddison, M., Soosaar, K., Vellak, K., Karofeld, E., Teemusk, A. & Mander, Ü. 2016a. Impact of water table level on annual carbon and greenhouse gas balances of a restored peat extraction area. Biogeosciences 13, 2637–2651. https://doi.org/10.5194/bg-13-2637-2016
Kivimäki, S.K., Yli-Petäys, M. & Tuittila, E.-S. 2008. Carbon sink function of sedge and Sphagnum patches in a restored cut-away peatland: increased functional diversity leads to higher production. Journal of Applied Ecology 45, 921–929. https://doi.org/10.1111/j.1365-2664.2008.01458.x
Nugent, K., Strachan, I., Roulet, N. T., Strack, M., Frolking, S. & Helbig, M. 2019. Prompt active restoration of peatlands substantially reduces climate impact. Environmental Research Letters 14, 124030. https://doi.org/10.1088/1748-9326/ab56e6
Purre, A.-H., Pajula, R. & Ilomets, M. 2019. Carbon dioxide sink function in restored milled peatlands – The significance of weather and vegetation. Geoderma 356, 30–42. https://doi.org/10.1016/j.geoderma.2019.03.032

## Sheet: open-water wetland
Open-water wetlands
Open-water wetlands are designed to comprise both open water and littoral areas. We compiled the estimates for the greenhouse gas fluxes separately for these two zones.
The littoral zone is the graminoid-dominated part of the open-water wetland. The vegetation commonly consists of plants from the sedge family (Cyperaceae) and/or common reed (Phragmites australis). We derived the annual greenhouse gas flux estimates from studies on rewetted former peat extraction sites (Tuittila et al. 1999; Tuittila et al. 2000; Yli-Petäys et al. 2007; Wilson et al. 2009; Soini …
For the open-water zone, we compiled values from a study on small lakes, using the average of the size classes <0.1 ha, 0.1–1 ha and 1–10 ha (Holgerson & Raymond 2016), from a study on shallow lakes, using the average of the classes humic, shallow and very humic, shallow (Juutinen et al. 2009), and from a study on bog pools (Pelletier et al. 2014).
Negative values imply net CO₂ uptake, positive values imply net emissions.
Open-water wetland, littoral zone
years from restoration	publication	vegetation	annual NEE (t CO2-C ha-1 yr-1)	annual CH4 emission (t CH4-C ha-1 yr-1)	notes
1	Tuittila et al. 1999, 2000, continuously submerged section R2	Eriophorum vaginatum	0.278	0.002925	Seasonal NEE converted to annual by adding 0.15*emission of the nonvegetated control plot
2	Tuittila et al. 1999, 2000, continuously submerged section R2	Eriophorum vaginatum	-0.004	0.0054	Seasonal NEE converted to annual by adding 0.15*emission of the nonvegetated control plot
3	Tuittila et al. 1999, 2000, continuously submerged section R2	Eriophorum vaginatum	-0.513	0.00975	Seasonal NEE converted to annual by adding 0.15*emission of the nonvegetated control plot
7	Wilson et al. 2016	Juncus effusus-Sphagnum cuspidatum	-1.04	0.09
9	Soini et al. 2010	Carex rostrata, Eriophorum vaginatum, Sphagnum fallax, Sphagnum russowii, Sphagnum cuspidatum, Sphagnum riparium, Utricularia minor	-1.16482		Seasonal NEE converted to annual by adding 0.15*respiration
9	Franz et al. 2016	Typha latifolia, Carex gracilis	2.04627	0.099
12-15	Renou-Wilson et al. 2019, Blackwater	species of Cyperaceae and Juncaceae	0.0066	0.05
20	Wilson et al. 2009	Typha latifolia		0.1875
20	Wilson et al. 2009	Phalaris arundinacea		0.255
20	Wilson et al. 2009	Eriophorum angustifolium–Carex rostrata		0.03
15-25	Minke et al. 2016	Eriophorum angustifolium–Carex rostrata	-4.29	0.105
15-25	Minke et al. 2016	Carex rostrata–Equisetum fluviatile	-0.43	0.15
15-25	Minke et al. 2016	Phragmites australis–Carex rostrata	-0.32	0.39
15-25	Minke et al. 2016	Carex elata–Lysimachia thyrsiflora	1.91	0.855
15-25	Minke et al. 2016	Typha latifolia–Hydrocharis morsus–ranae	0.19	0.64
15-25	Minke et al. 2016	Phragmites australis–Lemna trisulca	-8.93	1.005
52	Yli-Petäys et al. 2007	Eriophorum vaginatum, Sphagnum riparium; Carex lasiocarpa, Carex rostrata, Sphagnum papillosum, Sphagnum pulchrum	0.0138	0.2985
lake system	Kankaala et al. 2004	Inner reed zone		0.369375
lake system	Kankaala et al. 2004	Outer reed zone		0.7
lake system	van den Berg et al. 2016	Phragmites	-2.44	0.23
lake system	Strachan et al. 2015	Typha angustifolia	-2.24	1.27
lake system	Brix et al. 2001	Phragmites australis	-6	0.48
lake system	Juutinen et al. 2003 Lake Heposelkä	littoral		0.1116
lake system	Juutinen et al. 2003 Lake Kevätön	littoral		0.1356
lake system	Juutinen et al. 2003 Lake Mekrijärvi	littoral		0.0528
References
Brix, H., Sorrell, B. K., & Lorenzen 2001. Are Phragmites-dominated wetlands a net source or net sink of greenhouse gases? Aquatic Botany 69, 313–324. https://doi.org/10.1016/S0304-3770(01)00145-0
Franz, D., Koebsch, F., Larmanou, E., Augustin, J. & Sachs, T. 2016. High net CO2 and CH4 release at a eutrophic shallow lake on a formerly drained fen. Biogeosciences 13, 3054–3070. https://doi.org/10.5194/bg-13-3051-2016
Juutinen, S., Alm, J., Larmola, T., Huttunen, J. T., Morero, M., Martikainen, P. J. & Silvola, J. 2003. Major implication of the littoral zone for methane release from boreal lakes. Global Biogeochemical cycles 17, 1117. https://doi.org/10.1029/2003GB002105
Kankaala, P., Ojala, A. & Käki, T. 2004. Temporal and spatial variation in methane emissions from a flooded transgression shore of a boreal lake. Biogeochemistry 68, 297–311. https://doi.org/10.1023/B:BIOG.0000031030.77498.1f
Minke, M., Augustin, J., Burlo, A., Yarmashuk, T., Chuvashova, H., Thiele, A., Freibauer, A., Tikhonov, V. & Hoffmann, M. 2016. Water level, vegetation composition, and plant productivity explain greenhouse gas fluxes in temperate cutover fens after inundation. Biogeosciences 13, 3945-3970. https://doi.org/10.5194/bg-13-3945-2016
Renou-Wilson, F., Moser, G., Fallon, D., Farrell, C. A., Müller, C. & Wilson, D. 2019. Rewetting degraded peatlands for climate and biodiversity benefits: Results from two raised bogs. Ecological Engineering 127, 547–560. https://doi.org/10.1016/j.ecoleng.2018.02.014
Soini, P., Riutta, T., Yli-Petäys, M. & Vasander, H. 2010. Comparison of vegetation and CO2 dynamics between a restored cut-away peatland and a pristine fen: evaluation of the restoration success. Restoration Ecology 18, 894–903. https://doi.org/10.1111/j.1526-100X.2009.00520.x
Strachan, I., Nugent, K., Crombie, S. & Bonneville, M.-C. 2015. Carbon dioxide and methane exchange at a cool-temperate freshwater marsh. Environmental Research Letters 2015, 065006. https://doi.org/10.1088/1748-9326/10/6/065006
Tuittila, E.-S., Komulainen, V.-M., Vasander, H. & Laine, J. 1999. Restored cutaway peatland as a sink for atmospheric CO2. Oecologia 120, 563–574. https://doi.org/10.1007/s004420050891
Tuittila, E.-S., Komulainen, V.-M., Vasander, H., Nykänen, H., Martikainen, P.J. & Laine, J. 2000. Methane dynamics of a restored cut-away peatland. Global Change Biology 6, 569–581. https://doi.org/10.1046/j.1365-2486.2000.00341.x
Yli-Petäys, M., Laine, J., Vasander, H. & Tuittila, E.-S. 2007. Carbon gas exchange of a re-vegetated cut-away peatland five decades after abandonment. Boreal Environment Research 12, 177–190. https://www.borenv.net/BER/archive/pdfs/ber12/ber12-177.pdf
van den Berg, M., Ingwersen, J., Lamers, M. & Streck, T. 2016. The role of Phragmites in the CH4 and CO2 fluxes in a minerotrophic peatland in southwest Germany. Biogeosciences, 13, 6107–6119. https://doi.org/10.5194/bg-13-6107-2016
Wilson, D., Alm, J., Laine, J., Byrne, K.A., Farrell, E.P. & Tuittila, E.-S. 2009. Rewetting of cutaway peatlands: Are we re-creating hot spots of methane emissions? Restoration Ecology 17, 796–806. https://doi.org/10.1111/j.1526-100X.2008.00416.x
Wilson, D., Farrell, C. A., Fallon, D., Moser, G., Müller, C. & Renou-Wilson, F. 2016. Multiyear greenhouse gas balances at a rewetted temperate wetland. Global Change Biology 22, 4080–4095. https://doi.org/10.5194/bg-12-5291-2015
Open-water wetland, open water
	publication	vegetation	annual NEE (t CO2-C ha−1)	annual CH4 emission (t CH4-C ha-1)
	Holgerson & Raymond 2016	open water, lake size < 0.1 ha	0.776774	0.0503424
	Holgerson & Raymond 2016	open water, lake size 0.1-1 ha	0.468317	0.014352
	Holgerson & Raymond 2016	open water, lake size 1-10 ha	0.476266	0.0061824
	Juutinen et al. 2009	open water, lake type humic, shallow		0.008556
	Juutinen et al. 2009	open water, lake type very humic, shallow		0.00696336
	Pelletier et al. 2014	open water, bog pool	0.773	0.046
References
Holgerson, M. & Raymond, P. A. 2016. Large contribution to inland water CO2 and CH4 emissions from very small ponds. Nature Geoscience 9(3), 222–226. https://doi.org/10.1038/ngeo2654
Juutinen, S., Rantakari, M., Kortelainen, P., Huttunen, J. T., Larmola, T., Alm, J., Silvola, J. & Martikainen, P.J. 2009. Methane dynamics in different boreal lake types. Biogeosciences 6, 209–223. https://doi.org/10.5194/bg-6-209-2009
Pelletier, L., Strachan I. B., Garneau M. & Roulet N. T. 2014. Carbon release from boreal peatland open water pools: Implication for the contemporary C exchange. Journal of Geophysical Research Biogeosciences 119, 207–222. https://doi.org/10.1002/2013JG002423

## Sheet: agriculture
Agriculture
For the emissions from grass cultivation, we used the IPCC Tier 1 emission factor for boreal drained grassland (IPCC 2014). For reed canary grass Phalaris arundinacea, we derived greenhouse gas emission values from studies conducted specifically at former cutaway peatlands (Mander et al. 2012; Järveoja et al. 2016b; Hyvönen 2015). We used the annual fluxes reported by Hyvönen (2015) rather than t…
As the reported annual balances did not include the renewal year of reed canary grass, we used the value reported for a grass field in Lohila et al. (2004). In our calculations, the renewal year was assumed to occur once every 11 years, based on current practices in Finland (J. Valli, Kekkilä-BVB, personal communication, February 2025).
Carbon removed as yield was subtracted from the annual NEE.
For comparison, we also calculated the climate impact of reed canary grass cultivation at a former agricultural peatland, using emission values reported by Kandel et al. (2013).
Water table depth was reported to be 60–70 cm by Hyvönen (2015) and Kandel et al. (2013), while Järveoja et al. (2015) and Mander et al. (2012) did not specify it.
Reed canary grass (RCG) dry cultivation
publication	AGB (t C ha-1 yr-1)	NEE (t C ha-1 yr-1)	Onsite CO2-C balance (t C ha-1 yr-1)	CH4 emission (t C ha-1 yr-1)	N2O emission (t N ha-1 yr-1)	notes
Hyvönen 2015	3.49375	-0.9975	0.325	0.001275	0.00165455	AGB, NEE: average of four years. CH4, N2O: average of seven years
Järveoja et al. 2016b	1.15	0.92381	2.07381	0.000197143		one dry year
Mander et al. 2012				0.000149701	-6.40751e-06	One year. Negative N2O value indicates net uptake.
Kandel et al. 2013	6	0.69	6.69
References
Hyvönen, N. P. 2015. Atmospheric impact of bioenergy based on reed canary grass cultivation on organic soil. Publications of the University of Eastern Finland. Dissertations in Forestry and Natural Sciences 196. https://primo.uef.fi/permalink/358FIN_UOEF/spqu14/alma9910498833705966
Järveoja, J., Peichl, M., Maddison, M., Teemusk, A. & Mander, Ü. 2016b. Full carbon and greenhouse gas balances of fertilized and nonfertilized reed canary grass cultivations on an abandoned peat extraction area in a dry year. GCB Bioenergy 8, 952–968. https://doi.org/10.1111/gcbb.12308.
Lohila, A., Aurela, M., Tuovinen, J.-P. & Laurila, T. 2004. Annual CO2 exchange of a peat field growing spring barley or perennial forage grass. Journal of Geophysical Research 109, D18116. https://doi.org/10.1029/2004JD004715
Mander, Ü., Järveoja, J., Maddison, M., Soosaar, K., Aavola, R., Ostonen, I. & Salm, J.-O. 2012. Reed canary grass cultivation mitigates greenhouse gas emissions from abandoned peat extraction areas. GCB Bioenergy 4, 462–474. https://doi.org/10.1111/j.1757-1707.2011.01138.x
Hyvönen, N. P., Huttunen, J. T., Shurpali, N. J., Tavi, N. M., Repo, M. E. & Martikainen, P. J. 2009. Fluxes of nitrous oxide and methane on an abandoned peat extraction site: Effect of reed canary grass cultivation. Bioresource Technology 100, 4723–4730. https://doi.org/10.1016/j.biortech.2009.04.043
Shurpali, N. J., Strandman, H., Kilpeläinen, A., Huttunen, J., Hyvönen, N., Biasi, C., Kellomäki, S. & Martikainen, P. J. 2010. Atmospheric impact of bioenergy based on perennial crop (reed canary grass, Phalaris arundinaceae, L.) cultivation on a drained boreal organic soil. GCB Bioenergy 2, 130–138. https://doi.org/10.1111/j.1757-1707.2010.01048.x
Kandel, T.P., Elsgaard, L. & Lærke, P.E. 2013 Measurement and modelling of CO₂ flux from a drained fen peatland cultivated with reed canary grass and spring barley. GCB Bioenergy 5, 548–561. https://doi.org/10.1111/gcbb.12020

## Sheet: paludiculture
Paludiculture
We aimed to compile measured GHG fluxes from paludiculture on sites comparable to former peat extraction sites, with a focus on paludiculture with Phalaris arundinaceae (reed canary grass) and Typha species (cattail). However, measurements on paludiculture remain limited. The available studies were conducted on former agricultural lands in Denmark, northern Germany, and the Netherlands. For reed …
Phalaris arundinaceae paludiculture
publication	type of study	AGB (t C ha-1 yr-1)	NEE (t C ha-1 yr-1)	Onsite CO2-C balance (t C ha-1 yr-1)	CH4 emission (t C ha-1 yr-1)	N2O emission (t N ha-1 yr-1)	notes
Karki et al. 2016, WT -10 cm	mesocosms	5.50814	-0.00545455	0.0535928
Karki et al. 2019, Kandel et al. 2019, Kandel et al. 2020, control	field study	6.18	-3.995	1.965	0.05	0.00240181
Karki et al. 2019, Kandel et al. 2019, Kandel et al. 2020, semi-flooded	field study	5.795	-3.83	1.965	0.39	0.0050438
Nielsen et al. 2024a, WT -10 cm	field study	4.74	3.8	8.54	0.0490091	0.0132099	a site with an existing shallow drain system and reduced WTD during summer months
Nielsen et al. 2024b, bog peat WT -5 cm	mesocosms	0.8	0.4	1.2	0.00876623	9.60723e-07
Nielsen et al. 2024b, fen peat WT -5 cm	mesocosms	2.5	-4	-1.5	0.00681818	7.20543e-07
Bockermann et al. 2025, rewetted	field study			-5.5	0.202875	0.0002	fen paludicultures, includes also other plants than reed canary grass
Bockermann et al. 2025, moderately rewetted	field study			-0.74	0.022425	0.0015	fen paludicultures, includes also other plants than reed canary grass
References
Karki, S., Elsgaard, L., Kandel, T.P. & Lærke, P.E. 2016. Carbon balance of rewetted and drained peat soils used for biomass production: a mesocosm study. GCB Bioenergy 8: 969–980. https://doi.org/10.1111/gcbb.12334
Karki, S., Kandel, T.P., Elsgaard, L., Labouriau, R., Lærke, P.E., 2019. Annual CO2 fluxes from a cultivated fen with perennial grasses during two initial years of rewetting. Mires and Peat 25, 1–22. http://dx.doi.org/10.19189/MaP.2017.DW.322
Kandel, T.P., Karki, S., Elsgaard, L., Lærke, P.E., 2019. Fertilizer-induced fluxes dominate annual N2O emissions from a nitrogen-rich temperate fen rewetted for paludiculture. Nutrient Cycling in Agroecosystems 115, 57–67. https://doi.org/10.1007/s10705-019-10012-5
Kandel, T. P., Karki, S., Elsgaard, L., Labouriau, R., & Lærke, P.E. 2020. Methane fluxes from a rewetted agricultural fen during two initial years of paludiculture. Science of The Total Environment, 713, 136670. https://doi.org/10.1016/j.scitotenv.2020.136670
Nielsen, C.K., Liu, W., Koppelgaard, M. & Laerke, P. 2024a. To harvest or not to harvest: management intensity did not affect greenhouse gas balances of Phalaris arundinacea paludiculture. Wetlands 44, 79. https://doi.org/10.1007/s13157-024-01830-7
Nielsen, C.K., Elsgaard, L. & Lærke, P.E. 2024b. Site-dependent carbon and greenhouse gas balances of five fen and bog soils after rewetting and establishment of Phalaris arundinacea paludiculture. Science of the Total Environment 957, 177677. https://doi.org/10.1016/j.scitotenv.2024.177677
Bockermann, C., Eickenscheidt, T. & Drösler, M. 2025. Greenhouse gas mitigation potential of temperate fen paludicultures. Global Change Biology 31, e70385. https://doi.org/10.1111/gcb.70385
Typha paludiculture
publication	type of study	AGB (t C ha-1 yr-1)	NEE (t C ha-1 yr-1)	Onsite CO2-C balance (t C ha-1 yr-1)	CH4 emission (t C ha-1 yr-1)	N2O emission (t N ha-1 yr-1)	notes
Günther et al. 2014	field study	2.335	0.575	3.35	0.02
van den Berg et al. 2024	field study	2.30455	-5.57727	-3.27273	0.455464
Bockermann et al. 2025, rewetted	field study			-5.5	0.202875	0.0002	fen paludicultures, includes also other plants than Typha
Bockermann C, Eickenscheidt T, Drösler M (2025) Greenhouse gas mitigation potential of temperate fen paludicultures. Global Change Biology 31:e70385. https://doi.org/10.1111/gcb.70385
Günther, A., Huth, V., Jurasinski, G. & Glatzel, S. 2015. The effect of biomass harvesting on greenhouse gas emissions from a rewetted temperate fen. GCB Bioenergy 7, 1092–1106. https://doi.org/10.1111/gcbb.12214
van den Berg, M., Gremmen, T.M., Vroom, R.J.E., van Huissteden, J., Boonman, J., van Huissteden, C.J.A., van der Velde, Y., Smolders, A.J.P. & van de Riet, B.P. 2024. A case study on topsoil removal and rewetting for paludiculture: effect on biogeochemistry and greenhouse gas emissions from Typha latifolia, Typha angustifolia, and Azolla filiculoides. Biogeosciences 21: 2669–2690. https://doi.org…

## Sheet: vegetated surface
Vegetated surface
In the absence of better data, values for vegetated surfaces were derived from an unfertilized reed canary grass cultivation on an abandoned peat extraction site (Järveoja et al. 2016b) and from a sparsely vegetated control area used as a reference surface in a study of a restored cut‑away peatland (Tuittila et al. 1999, 2000).
Järveoja, J., Peichl, M., Maddison, M., Teemusk, A. & Mander, Ü. 2016b. Full carbon and greenhouse gas balances of fertilized and non‑fertilized reed canary grass cultivations on an abandoned peat extraction area in a dry year. GCB Bioenergy 8, 952–968. https://doi.org/10.1111/gcbb.12308
Tuittila, E.-S., Komulainen, V.-M., Vasander, H. & Laine, J. 1999. Restored cutaway peatland as a sink for atmospheric CO₂. Oecologia 120, 563–574. https://doi.org/10.1007/s004420050891
Tuittila, E.-S., Komulainen, V.-M., Vasander, H., Nykänen, H., Martikainen, P.J. & Laine, J. 2000. Methane dynamics of a restored cut‑away peatland. Global Change Biology 6, 569–581. https://doi.org/10.1046/j.1365-2486.2000.00341.x
